# Supplementary material for: The human cerebellum is essential for modulating perceptual sensitivity based on temporal expectations
Source: eLife. 2021 Jun 24;10:e66743. doi: 10.7554/eLife.66743 (PMC8245126; doi:10.7554/eLife.66743)
Supplement: Source code 1. [file elife-66743-code1.zip]

Archive with 1 entries (1 files):
- BreskaIvry_cerebellum perceptual attention_analysis.m
